# Supplementary material for: Patterns of Immune Infiltration in Breast Cancer and Their Clinical Implications: A Gene-Expression-Based Retrospective Study
Source: PLoS Med. 2016 Dec 13;13(12):e1002194. doi: 10.1371/journal.pmed.1002194 (PMC5154505; doi:10.1371/journal.pmed.1002194)
Supplement: S1 Table — (XLSX) [file pmed.1002194.s015.xlsx]

## Sheet: Sheet1
Study name	Accession number/Source	Platform	Number of patients	Survival data	PMID
DFHCC*	GEO: GSE19615	Affymetrix HGU	115	DMFS	20098429
DFHCC2*	GEO: GSE18864	Affymetrix HGU	84	NA	20100965
DFHCC3*	GEO: GSE3744	Affymetrix HGU	26	NA	16473279
DUKE*	GEO: GSE3143	Affymetrix HGU	171	OS	16273092
EMC2*	GEO: GSE12276	Affymetrix HGU	204	DMFS	19421193
EORTC10994*	GEO: GSE1561	Affymetrix HGU	49	NA	15897907
EXPO*	GEO: GSE2109	Affymetrix HGU	353	NA
FNCLCC*	GEO: GSE7017	In-house cDNA array	150	NA	17659439
HLP*	AE: E-TABM-543	Illumina Human-6 v2 Expression BeadChip	53	NA	19688261
IPC	GEO: GSE17907	Affymetrix HGU	55	DMFS	20932292
IRB*	GEO: GSE5460	Affymetrix HGU	129	NA	18297396
IRB/JRH/NUH	GEO: GSE45255	Affymetrix HGU	139	DMFS	23618380
KOO*	Authors’ website	Affymetrix HGU95Av2	88	NA	12747878
KOO-1	GEO: GSE20685	Affymetrix HGU	327	OS	21501481
LUND*	GEO: GSE5325	Swegene Human 27K RAP UniGene188 array	143	NA	17452630
LUND2*	GEO: GSE5325	Swegene Human 27K RAP UniGene188 array	105	NA	17452630
MAINZ*	GEO: GSE11121	Affymetrix HGU	200	DMFS	18593943
MB-discovery	EGAD00010000210	Illumina HT-12 v3	997	BCSS	22522925
MB-validation	EGAD00010000211	Illumina HT-12 v3	983	BCSS	22522925
MCCC*	GEO: GSE19177	Illumina HumanCNV370-Duov1 DNA Analysis BeadChip	75	NA	19960244
MDA4*	MDACC database	Affymetrix HGU	63	NA	16896004
MDA5*	MDACC database	Affymetrix HGU	298	DMFS	16896004
MDACC Hatzis	GEO: GSE25066	Affymetrix HGU	265	RFS	21558518
MDACC T/FAC trial	GEO: GSE20271	Affymetrix HGU	177	NA	20829329
MDACC/IGR	GEO: GSE22093	Affymetrix HGU	100	NA	21191116
MDACC/MAQC	GEO: GSE20194	Affymetrix HGU	278	NA	20064235
MGH	GEO: GSE1378	Arcturus 22k human oligonucleotide microarray	60	RFS	15193263
MSK*	GEO: GSE2603	Affymetrix HGU	99	DMFS	16049480
MUG*	GEO: GSE10510	DKFZ Division of Molecular Genome Analysis Human Operon 4.0 oligo Array 35k	151	NA	18592372
Montpellier	GEO: GSE9893	MLRG Human 21K V12.0	155	OS	18347175
NCCS*	GEO: GSE5364	Affymetrix HGU	183	NA	18636107
NCI*	Authors’ website	In-house cDNA array	99	RFS	12917485
NKI*	Rosetta Inpharmatics	Agilent	337	DMFS; OS	12490681
NTUH	GEO: GSE33926	Agilent-012097 Human 1A Microarray	51	DMFS	23049873
OsakaU	GEO: GSE32646	Affymetrix HGU	115	NA	22320227
PNC*	GEO: GSE20711	Affymetric HGU	92	OS	21910250
STK*	GEO: GSE1456	Affymetrix HGU	159	RFS	16280042
STNO2*	Stanford Microarray DB	In-house cDNA array	117	OS	12829800
TAM*	GEO: GSE6532/GSE9195	Affymetrix HGU	242	DMFS; RFS	17401012
TCGA	TCGA data portal	RNA-seq	996	RFS	26451490
TOP trial	GEO: GSE16446	Affymetrix HGU	120	DMFS	21422418
TRANSBIG*	GEO: GSE7390	Affymetrix HGU	198	OS	17545524
UCSF-1	AE: E-TABM-158	Affymetrix HGU	118	BCSS	17157792
UHN	GEO: GSE45725	Illumina HumanRef-8 v3.0 expression beadchip	340	RFS	24996446
UNC4*	UNC DB	Agilent	305	OS; RFS	20813035
UNT*	GEO: GSE2990	Affymetrix HGU	92	DMFS	16478745
UPP*	GEO: GSE3494	Affymetrix HGU	190	RFS	16141321
USO 02103	GEO: GSE23988	Affymetrix HGU	60	NA	21191116
Uppsala	GEO: GSE4922	Affymetrix HGU	289	RFS	17079448
VDX*	GEO: GSE2034/GSE5327	Affymetrix HGU	344	DMFS	17420468
VDX3*	GEO: GSE12093	Affymetrix HGU	136	DMFS	18821012
Vanderbilt1	GEO: GSE22513	Affymetrix HGU	28	NA	20068102
Vanderbilt2	GEO: GSE28796	Affymetrix HGU	24	NA	21633166
WIMM	GEO: GSE22219	Illumina humanRef-8 v1.0 expression beadchip	216	RFS	21737487
WashU-1	GEO: GSE18728	Affymetrix HGU	21	NA	20012355
WashU-2	GEO: GSE19697	Affymetrix HGU	24	NA	19967557
