# Supplementary material for: Patterns of Immune Infiltration in Breast Cancer and Their Clinical Implications: A Gene-Expression-Based Retrospective Study
Source: PLoS Med. 2016 Dec 13;13(12):e1002194. doi: 10.1371/journal.pmed.1002194 (PMC5154505; doi:10.1371/journal.pmed.1002194)
Supplement: S2 Table — (XLSX) [file pmed.1002194.s016.xlsx]

## Sheet: summ_table_2016-07-16
	DFHCC	DFHCC	DFHCC2	DFHCC2	DFHCC3	DFHCC3	DUKE	DUKE	EMC2	EMC2	EORTC10994	EORTC10994	EXPO	EXPO	FNCLCC	FNCLCC	HLP	HLP	IPC	IPC	IRB	IRB	IRB/JRH/NUH	IRB/JRH/NUH	KOO	KOO	KOO-1	KOO-1	LUND	LUND	LUND2	LUND2	MAINZ	MAINZ	MB-discovery	MB-discovery	MB-validation	MB-validation	MCCC	MCCC	MDA4	MDA4	MDA5	MDA5	MDACC Hatzis	MDACC Hatzis	MDACC T/FAC trial	MDACC T/FAC trial	MDACC/IGR
	No.	%	No.	%	No.	%	No.	%	No.	%	No.	%	No.	%	No.	%	No.	%	No.	%	No.	%	No.	%	No.	%	No.	%	No.	%	No.	%	No.	%	No.	%	No.	%	No.	%	No.	%	No.	%	No.	%	No.	%	No.
ER, HER2 status
ER-, HER2-	29	25	40	48	7	27	27	16	61	30	0	0	58	16	16	11	18	34	0	0	38	29	24	17	5	6	81	25	0	0	0	0	28	14	140	14	195	20	0	0	24	38	0	0	116	44	62	35	41
ER+, HER2-	50	43	26	31	12	46	88	51	103	50	0	0	122	35	99	66	22	42	0	0	60	47	52	37	54	61	168	51	0	0	0	0	146	73	740	74	658	67	0	0	31	49	212	71	133	50	88	50	40
ER-, HER2+	16	14	13	15	1	4	30	18	18	9	0	0	27	8	7	5	10	19	25	45	15	12	26	19	10	11	33	10	0	0	0	0	10	5	59	6	80	8	0	0	4	6	0	0	8	3	17	10	15
ER+, HER2+	20	17	5	6	6	23	26	15	22	11	0	0	39	11	28	19	3	6	22	40	16	12	37	27	19	22	45	14	0	0	0	0	16	8	58	6	50	5	0	0	3	5	86	29	8	3	9	5	4
Missing	0	0	0	0	0	0	0	0	0	0	49	100	107	30	0	0	0	0	8	15	0	0	0	0	0	0	0	0	143	100	105	100	0	0	0	0	0	0	75	100	1	2	0	0	0	0	1	1	0
IntClust
IntClust 1	10	9	8	10	3	12	9	5	17	8	3	6	13	4	11	7	2	4	0	0	9	7	12	9	5	6	0	0	12	8	5	5	12	6	76	8	60	6	7	9	8	13	27	9	32	12	14	8	7
IntClust 2	3	3	1	1	2	8	8	5	8	4	1	2	10	3	6	4	1	2	0	0	4	3	3	2	5	6	0	0	4	3	3	3	5	3	45	5	26	3	4	5	0	0	15	5	4	2	5	3	3
IntClust 3	27	23	18	21	6	23	28	16	44	22	7	14	59	17	44	29	6	11	0	0	20	16	26	19	15	17	0	0	28	20	13	12	46	23	156	16	160	16	15	20	10	16	67	22	55	21	31	18	14
IntClust 4-	10	9	13	15	0	0	25	15	21	10	6	12	60	17	8	5	6	11	0	0	15	12	11	8	3	3	0	0	6	4	16	15	6	3	44	4	69	7	6	8	15	24	0	0	35	13	32	18	17
IntClust 4+	8	7	2	2	4	15	16	9	12	6	1	2	59	17	18	12	3	6	0	0	11	9	18	13	15	17	0	0	32	22	6	6	26	13	123	12	125	13	2	3	6	10	60	20	26	10	22	12	8
IntClust 5	8	7	8	10	3	12	22	13	18	9	4	8	35	10	20	13	9	17	0	0	10	8	14	10	11	13	0	0	9	6	11	10	18	9	94	9	91	9	4	5	0	0	9	3	7	3	11	6	9
IntClust 6	4	3	3	4	1	4	8	5	3	1	2	4	15	4	1	1	2	4	0	0	5	4	2	1	3	3	0	0	4	3	4	4	4	2	44	4	39	4	1	1	3	5	9	3	5	2	5	3	4
IntClust 7	10	9	9	11	3	12	14	8	21	10	6	12	15	4	11	7	5	9	0	0	10	8	11	8	8	9	0	0	7	5	14	13	20	10	109	11	94	10	7	9	6	10	35	12	20	8	11	6	6
IntClust 8	11	10	3	4	0	0	16	9	15	7	4	8	17	5	10	7	5	9	0	0	16	12	19	14	12	14	0	0	20	14	11	10	26	13	143	14	132	13	8	11	6	10	49	16	14	5	14	8	8
IntClust 9	7	6	9	11	2	8	10	6	11	5	3	6	22	6	11	7	4	8	0	0	7	5	10	7	4	5	0	0	8	6	7	7	16	8	67	7	66	7	6	8	2	3	21	7	18	7	13	7	10
IntClust 10	17	15	10	12	2	8	15	9	34	17	12	24	48	14	10	7	10	19	0	0	22	17	13	9	7	8	0	0	13	9	15	14	21	11	96	10	121	12	15	20	7	11	6	2	49	18	19	11	14
Missing	0	0	0	0	0	0	0	0	0	0	0	0	0	0	0	0	0	0	55	100	0	0	0	0	0	0	327	100	0	0	0	0	0	0	0	0	0	0	0	0	0	0	0	0	0	0	0	0	0
Node status
Negative	62	54	0	0	0	0	53	31	48	24	19	39	0	0	0	0	27	51	14	25	64	50	94	68	19	22	137	42	143	100	0	0	200	100	514	52	521	53	0	0	27	43	175	59	0	0	0	0	0
Positive	53	46	0	0	0	0	36	21	0	0	30	61	0	0	150	100	25	47	31	56	65	50	45	32	69	78	190	58	0	0	0	0	0	0	483	48	455	46	0	0	29	46	112	38	0	0	0	0	0
Missing	0	0	84	100	26	100	82	48	156	76	0	0	353	100	0	0	1	2	10	18	0	0	0	0	0	0	0	0	0	0	105	100	0	0	0	0	7	1	75	100	7	11	11	4	265	100	177	100	100
Tumour size
<10mm	5	4	0	0	0	0	6	4	0	0	0	0	0	0	0	0	0	0	0	0	6	5	0	0	6	7	0	0	14	10	0	0	15	8	9	1	42	4	0	0	11	17	8	3	0	0	0	0	0
10-19mm	45	39	0	0	0	0	21	12	0	0	4	8	0	0	0	0	13	25	0	0	44	34	26	19	21	24	0	0	101	71	0	0	84	42	296	30	275	28	0	0	14	22	77	26	0	0	0	0	0
20-29mm	37	32	0	0	0	0	26	15	0	0	23	47	0	0	0	0	22	42	0	0	43	33	52	37	26	30	0	0	22	15	0	0	68	34	392	39	355	36	0	0	9	14	96	32	0	0	0	0	0
30-49mm	21	18	0	0	0	0	27	16	0	0	22	45	0	0	0	0	10	19	0	0	27	21	50	36	27	31	0	0	4	3	0	0	28	14	226	23	214	22	0	0	14	22	69	23	0	0	0	0	0
50+mm	7	6	0	0	0	0	8	5	0	0	0	0	0	0	0	0	3	6	0	0	9	7	11	8	8	9	0	0	0	0	0	0	5	3	74	7	77	8	0	0	8	13	18	6	0	0	0	0	0
Missing	0	0	84	100	26	100	83	49	204	100	0	0	353	100	150	100	5	9	55	100	0	0	0	0	0	0	327	100	2	1	105	100	0	0	0	0	20	2	75	100	7	11	30	10	265	100	177	100	100
Grade
1	23	20	10	12	0	0	0	0	0	0	4	8	32	9	0	0	0	0	3	5	27	21	17	12	0	0	0	0	0	0	0	0	29	14	72	7	98	10	0	0	0	0	65	22	6	2	15	8	3
2	28	24	16	19	0	0	0	0	0	0	22	45	114	32	0	0	0	0	10	18	32	25	52	37	0	0	0	0	0	0	0	0	136	68	415	42	355	36	0	0	0	0	159	53	33	12	61	34	29
3	64	56	58	69	0	0	0	0	0	0	20	41	151	43	0	0	53	100	34	62	70	54	67	48	0	0	0	0	0	0	0	0	35	18	510	51	442	45	0	0	0	0	56	19	63	24	71	40	47
Missing	0	0	0	0	26	100	171	100	204	100	3	6	56	16	150	100	0	0	8	15	0	0	3	2	88	100	327	100	143	100	105	100	0	0	0	0	88	9	75	100	63	100	18	6	163	62	30	17	21
[truncated: 65 more columns]
